# Supplementary material for: Physical Activity Treatment in Adults with Type 2 Diabetes Mellitus per National Treatment Guidelines for Germany: A Telephone-Survey-Based Analysis
Source: Healthcare (Basel). 2022 Sep 23;10(10):1857. doi: 10.3390/healthcare10101857 (PMC9601844; doi:10.3390/healthcare10101857)
Supplement: Supplementary file 1 [file healthcare-10-01857-s001.zip]

Archive with 1 entries (1 files):
- healthcare-1917806-supplementary.pdf
